# Supplementary material for: Lakes-scale pattern of eukaryotic phytoplankton diversity and assembly process shaped by electrical conductivity in central Qinghai-Tibet Plateau
Source: FEMS Microbiol Ecol. 2023 Dec 14;100(1):fiad163. doi: 10.1093/femsec/fiad163 (PMC10791044; doi:10.1093/femsec/fiad163)
Supplement: fiad163_Supplemental_Files [file fiad163_supplemental_files.zip]

Archive with 2 entries (2 files):
- supplemental data figures.pdf
- spplemental data Tables.xlsx
