# Supplementary material for: Lakes-scale pattern of eukaryotic phytoplankton diversity and assembly process shaped by electrical conductivity in central Qinghai-Tibet Plateau
Source: FEMS Microbiol Ecol. 2023 Dec 14;100(1):fiad163. doi: 10.1093/femsec/fiad163 (PMC10791044; doi:10.1093/femsec/fiad163)
Supplement: fiad163_Supplemental_Files [file fiad163_supplemental_files.zip › spplemental data Tables.xlsx]

## Sheet: Table S1
Table S1
Type	Sites	Lake	Latitude	Longitude	Salinity
Brackish	AZC1	Ngangtse Co	30.9359	87.0044	7.29
	AZC2		30.923	86.9893	7.22
	BGC1	Pongok Co	31.7226	89.461	39.2
	BGC2		31.7213	89.4566	39.7
	BGC3		31.7208	89.4601	40.12
	BMC1	Bam Co	31.3309	90.5474	6.86
	BMC2		31.3477	90.5388	6.92
	DC1	Dung Co	31.6653	91.1212	10.21
	DC2		31.6664	91.12	10.11
	DZC1	Tuksitugar Co	31.8483	87.5258	13.04
	DZC2		31.8907	87.4126	12.92
	GeMC1	Gemang Co	31.5689	87.3398	5.75
	GeMC2		31.5744	87.3198	5.77
	GuoMC1	Gomang Co	31.2138	89.1676	3.52
	GuoMC2		31.222	89.1864	3.46
	GuoMC3		31.2827	89.1993	3.47
	PC1	Pam Co	31.4989	91.0139	8.23
	PC2		31.4969	91.0157	8.19
	PC3		31.4905	90.9115	7.94
	SLC1	Siling Co	31.7843	89.3233	7.42
	SLC2		31.8061	89.3556	7.37
	SLC3		31.8688	88.5657	7.16
	ZNC1	Kang Co	31.5489	87.3793	3.55
	ZNC2		31.5599	87.3582	3.56
	ZRNMC1	Terinam Co	31.0122	85.639	9.63
	ZRNMC2		31.0528	85.4133	9.9
	ZRNMC3		31.071	85.4158	9.44
Freshwater	Ced1	Nagtsang Co	31.647	88.8039	0.203
	Ced2		31.6594	88.7185	0.203
	Ced3		31.6763	88.7098	0.203
	GRC1	Gyaring Co	30.9815	88.478	0.16
	GRC2		30.977	88.4571	0.16
	GRC3		31.2983	88.0542	0.16
	MJC1	Mokiu Co	31.025	89.024	0.12
	MJC2		31.0083	89.0233	0.14
	QGC1	Chargut Co	31.8102	88.2993	0.17
	QGC2		31.8083	88.3211	0.21
	QGC3		31.8047	88.3537	0.21
	WRC1	Uruni Co	31.7156	87.891	0.19
	WRC2		31.7114	87.8704	0.19
	WRC3		31.6364	87.8455	0.17

## Sheet: Table S2
Table S2
	Total	Freshwater	Brackish
No. of lakes	16	5	11
Clean_Reads	3009964	1031372	197859
No. of OTUs	449	383	398
Phytoplanktonic OTUs	185	160	158

## Sheet: Table S3
Table S3
		Freshwater														Brackish
Phylum		Ced1	Ced2	Ced3	GRC1	GRC2	GRC3	MJC1	MJC2	QGC1	QGC2	QGC3	WRC1	WRC2	WRC3	AZC1	AZC2	BMC1	BMC2	DC1	DC2	DZC1	DZC2	GeMC1	GeMC2	GuoMC1	GuoMC2	GuoMC3	PC1	PC2	PC3	SLC1	SLC2	SLC3	ZNC1	ZNC2	ZRNMC1	ZRNMC2	ZRNMC3	BGC1	BGC2	BGC3
Bigyra		480	1099	1204	214	542	4	40	121	206	224	151	39	9116	786	21	6	2	0	0	0	4	8	0	0	2240	1741	2550	3	2	4	653	224	92	1123	5	880	918	611	1123	1096	201
Charophytes		0	2	0	0	171	90	2	33	286	53	778	0	0	0	152	0	158	3	0	0	0	0	500	585	0	1	0	0	0	0	0	7	0	0	0	0	0	0	0	0	0
Chlorarachniophytes		6	0	0	0	0	0	0	0	0	0	0	15	0	0	0	0	0	0	415	378	0	0	0	0	0	0	0	0	0	0	0	0	0	5	0	1147	33	6	20	6	7
Chlorophytes		160	258	420	121	1411	254	607	298	3209	506	18329	6136	2531	1239	21629	18616	7919	5235	34187	34349	109	2372	12688	12027	3550	3602	4648	7412	7512	21053	15691	8908	1882	5488	6150	1431	2516	1941	366	254	105
Cryptophytes		8573	5261	4057	1779	65	2295	5673	2188	1434	2572	2473	593	4770	1731	2712	2424	255	379	3097	2920	8173	5678	20	19	663	1132	1069	14868	21332	9020	430	383	578	27852	25692	2724	2063	4021	30787	40723	7534
Dinoflagellata		6758	18655	11097	40878	14857	40638	22272	22879	1123	7400	6638	32259	25589	45765	16911	21040	4591	10751	5928	5812	1897	10317	5758	5876	25427	30920	8444	7544	6253	956	17269	20861	30329	878	3599	30086	37477	36645	5452	982	37233
Haptophytes		77	344	217	97	1963	158	6	69	251	228	553	39	28	694	559	217	1914	1387	684	773	5225	6937	6164	6660	213	256	4125	320	935	334	556	1778	2726	542	2517	290	1805	1336	5049	1669	3163
Ochrophyta	Bacillariophytes	6836	6579	7173	2587	9836	2821	8315	19822	20149	19610	4835	4261	724	242	198	363	1509	995	271	279	2560	24	3279	3163	16254	8771	1764	988	1544	70	531	354	742	2605	747	8628	819	1559	1061	815	317
	Bolidophyceae	0	4	2	107	65	19	0	0	20	32	0	0	9	0	10	0	491	378	167	183	780	975	2899	2327	72	120	1180	372	207	0	700	926	567	0	21	53	0	0	2	0	0
	Chrysophyceae	27028	17644	25219	3825	19301	3281	12621	5003	20741	17130	13179	7305	6510	217	4623	3246	29024	24134	4535	4516	8332	1812	10729	11314	740	1239	9807	6012	3947	13331	7219	10043	3229	2730	2512	1618	2286	2380	1618	1370	1609
	Dictyochophyceae	392	266	550	775	1988	706	677	239	1994	1627	699	45	931	32	3887	4791	3605	4741	1423	1498	23627	22575	8670	8736	991	1564	17114	13169	8972	5931	7590	7145	10295	9477	9453	2871	2783	2170	5229	3792	538
	Eustigmatophyceae	66	514	150	0	0	0	3	0	357	25	2320	3	9	2	5	3	1238	2705	0	0	0	8	0	0	557	1360	0	19	0	0	40	0	6	5	10	191	4	0	0	0	0
	Synurophyceae	331	81	618	325	507	441	492	54	936	1300	752	12	489	0	0	0	0	0	0	0	0	0	0	0	0	0	6	0	4	8	29	76	262	3	0	788	2	38	0	0	1

## Sheet: Table S4
Table S4
Phylum-level_group	OTU_ID	Accession_number	Closest_species	Percent Identity
Ochrophyta/Bacillariophytes	OTU114	KY863466	Achnanthidium pyrenaicum	98.928
	OTU175	KJ011610	Anomoeoneis fogedii	94.133
	OTU262	KJ011612	Anomoeoneis sp.	93.867
	OTU435	KJ011620	Cymbella cistula	99.73
	OTU206	FJ624231	Navicula phyllepta	98.688
	OTU217	KY320372	Navicula trivialis	99.213
	OTU447	KT861011	Nitzschia sp.	99.211
	OTU200	KF177746	Bacillariophytes sp.	98.158
	OTU303	KM116105	Nitzschia commutata	100
	OTU397	KC736635	Nitzschia draveillensis	99.737
	OTU282	AY485498	Amphora coffeaeformis	93.369
	OTU323	KX120739	Surirella brebissonii	100
	OTU129	MG022761	Asterionella formosa	98.433
	OTU298	AJ867019	Nitzschia supralitorea	98.701
	OTU340	KX120741	Surirella sp.	96.817
	OTU410	MG022761	Asterionella formosa	95.561
	OTU432	KF417661	Cymbellales sp.	94.638
	OTU82	GQ375266	Naviculales sp.	99.467
	OTU28	JQ217341	Cyclotella choctawhatcheeana	100
	OTU11	KT072952	Cyclotella costei	99.739
	OTU768	KU295762	Lindavia radiosa	97.389
	OTU287	KF959654	Fragilaria crotonensis	100
	OTU259	MG684361	Ulnaria ulna	100
	OTU268	JX401229	Biddulphia alternans	89.922
	OTU383	MF093065	Pseudostaurosira madagascariensis	92.388
	OTU327	AY872266	Stephanopyxis turris	86.38
	OTU372	KY980041	Stephanopyxis turris	95.349
	OTU420	HQ912570	Leyanella arenaria	86.41
	OTU399	KJ577871	Pseudosolenia calcar-avis	95.161
Bigyra	OTU122	AF243501	Adriamonas peritocrescens	79.365
	OTU145	FJ971856	Bicosoecida gen. 1 sp.	88.654
	OTU171	FJ971856	Bicosoecida gen. 1 sp.	85.146
	OTU179	FJ971856	Bicosoecida gen. 1 sp.	87.302
	OTU181	FJ971856	Bicosoecida gen. 1 sp.	86.877
	OTU226	AF072883	Siluania monomastiga	87.2
	OTU315	GU170210	Bicosoecida gen. 1 sp.	85.68
	OTU344	KT861128	Symbiomonas sp.	91.509
	OTU353	FJ971853	Bicosoecida gen. 2 sp.	88.36
	OTU60	FJ971856	Bicosoecida gen. 1 sp.	84.392
	OTU305	KT819615	Blastocystis sp.	100
Ochrophyta/Bolidophyceaen algae	OTU1164	KY980029	Bolidomonas pacifica	91.361
	OTU132	KY980029	Bolidomonas pacifica	90.339
	OTU356	KR998397	Bolidomonas mediterranea	91.169
Charophytes	OTU375	HF913641	Chara tomentosa	100
	OTU371	AJ549234	Spirotaenia alpina	89.844
	OTU285	KM676943	Mougeotia sp.	96.267
	OTU321	AJ549234	Spirotaenia alpina	90.439
Chlorarachniophytes	OTU232	EF622538	Chlorarachniophyceae sp.	96.104
	OTU388	LC375244	Minorisa sp.	97.423
Chlorophytes	OTU88	HE610130	Tetraselmis cordiformis	99.474
	OTU68	LC037429	Mychonastes sp.	100
	OTU138	HE610122	Spermatozopsis exsultans	93.122
	OTU197	MG022712	Monoraphidium convolutum	99.735
	OTU209	MH166735	Chlamydomonas reinhardtii	100
	OTU245	KM020166	Nautococcus solutus	100
	OTU257	LC472545	Desmodesmus communis NIES-4300	100
	OTU313	AB001374	Chlamydomonas sp.	99.471
	OTU337	AB602849	Chlamydomonas neoplanoconvexa	99.735
	OTU384	GU117581	Chlamydomonas proboscigera	97.354
	OTU39	KP313859	Chlamydomonas sp.	98.942
	OTU464	MG967653	Dunaliella sp.	99.735
	OTU48	FR865553	Chlamydomonas sp.	94.195
	OTU235	KF615767	Crustomastix stigmatica	96.316
	OTU339	KY980137	Crustomastix sp.	93.979
	OTU291	AB183628	Crustomastix sp.	92.208
	OTU17	KU600447	Mantoniella squamata	99.468
	OTU46	JN592593	Marsupiomonas pelliculata	98.356
	OTU1071	MF100794	Oocystis marina	98.674
	OTU163	MG696568	Muriella terrestris	95.538
	OTU35	AY195970	Choricystis sp.	99.736
	OTU51	MN011866	Chlorella sorokiniana	97.632
	OTU6	KY026796	Chloroparva pannonica	100
	OTU90	KT860883	Chlorella stigmatophora	100
Ochrophyta/Chrysophyceaen algae	OTU169	EF165132	Uroglena sp.	94.488
	OTU297	KY887582	Ochromonas sp.	99.476
	OTU873	AY651084	Pedospumella encystans	99.217
	OTU102	EU024983	Uroglena sp.	99.738
	OTU213	Z38025	P.foraminifera	93.75
	OTU242	JQ967323	Paraphysomonas sp.	94.792
	OTU66	KJ579320	Dinobryon divergens	100
	OTU290	AY651093	Spumella-like flagellate JBC27	92.268
	OTU346	MG022747	Chromulina ochromonoides	97.656
	OTU959	KT781058	Ochromonas sp.	98.695
	OTU121	JQ967329	Paraphysomonas sp.	93.49
	OTU207	KX431479	Paraphysomonas sp.	99.478
	OTU237	JQ967330	Paraphysomonas sp.	100
	OTU31	JQ967309	Paraphysomonas sp.	97.97
	OTU326	JQ967306	Paraphysomonas sp.	98.992
	OTU334	AF109326	Paraphysomonas butcheri	96.606
	OTU36	JQ967323	Paraphysomonas sp.	99.739
	OTU71	JQ967321	Paraphysomonas sp.	98.956
	OTU105	EF165140	Dinobryon cylindricum	100
	OTU158	AF123297	Chrysolepidomonas dendrolepidota	92.208
	OTU194	AF123297	Chrysolepidomonas dendrolepidota	96.606
	OTU26	JN934680	Dinobryon faculiferum	97.128
	OTU280	KX431476	Chrysolepidomonas sp.	95.3
	OTU23	AF109322	Paraphysomonas bandaiensis	89.896
	OTU236	JQ967329	Paraphysomonas sp.	94.517
	OTU110	AF123293	Ochromonas tuberculata	89.119
	OTU124	KX100595	Paraphysomonas sp.	94.792
	OTU162	EF165102	Chrysamoeba tenera	88.432
	OTU274	AY651090	Spumella-like flagellate JBC29	91.384
	OTU1060	KX100589	Chrysophyceae sp.	98.695
	OTU130	JF488804	Paraphysomonas sp. CCL3C	88.83
	OTU149	JQ967329	Paraphysomonas sp.	92.188
	OTU152	EU076745	Ochromonas sp.	95.822
	OTU187	KX100589	Chrysophyceae sp.	97.65
	OTU203	KX100589	Chrysophyceae sp.	95.822
	OTU250	FM955256	Hydrurus foetidus	96.084
	OTU325	JQ967325	Paraphysomonas sp.	94.026
	OTU341	JQ967325	Paraphysomonas sp.	93.473
	OTU366	KX431476	Chrysolepidomonas sp.	96.867
	OTU370	JX465727	Chrysophyceae sp.	98.172
	OTU525	KX431476	Chrysolepidomonas sp.	98.446
	OTU808	JF730878	Kephyrion sp.	99.217
	OTU91	EU076745	Ochromonas sp.	96.094
	OTU202	KT781058	Ochromonas sp.	89.844
Cryptophytes	OTU331	LC151286	Hemiarma marina	87.302
	OTU24	LC151286	Hemiarma marina	87.632
	OTU100	KC928321	Plagioselmis nannoplanctica	89.234
	OTU21	MK828419	Chroomonas sp.	95.479
	OTU136	MK828441	Cryptomonas rostratiformis	100
	OTU320	MK828436	Cryptomonas ozolini	100
	OTU212	FM876311	Plagioselmis nannoplanctica	99.464
	OTU365	LC129531	Rhodomonas sp.	100
	OTU272	EU024984	Geminigera cryophila	92.54
	OTU40	MK828414	Rhodomonas minuta	99.733
	OTU72	DQ452092	Geminigera cryophila	91.517
	OTU234	MK828442	Cryptomonas sp.	100
	OTU25	JQ966995	Teleaulax gracilis	99.733
	OTU80	FR850017	Chroomonas sp.	98.077
Ochrophyta/Dictyochophyceaen algae	OTU170	JF794054	Pedinellales sp.	92.481
	OTU390	HQ710562	Pseudopedinella sp.	93.401
	OTU49	JF794054	Pedinellales sp.	96.173
	OTU50	JF794054	Pedinellales sp.	95.918
	OTU128	HQ710562	Pseudopedinella sp.	99.235
	OTU157	JF794054	Pedinellales sp.	95.918
	OTU189	HQ710562	Pseudopedinella sp.	93.924
	OTU27	JF794054	Pedinellales sp.	99.488
	OTU492	JF794054	Pedinellales sp.	96.725
	OTU59	HQ710562	Pseudopedinella sp.	95.674
Dinoflagellates	OTU15	AY566418	Oxyrrhis marina	100
	OTU37	EU025021	Ceratium hirundinella	100
	OTU663	FR720082	Gyrodiniellum shiwhaense	96.588
	OTU4	KY980102	Protodinium simplex	100
	OTU42	KF446621	Apocalathium aciculiferum	96.588
	OTU749	KF925337	Polarella glacialis	98.688
	OTU99	LC068838	Asulcocephalium miricentonis	99.475
	OTU20	GQ423577	Dinophyceae sp.	99.475
	OTU208	MK626523	Dissodinium pseudolunula	97.375
	OTU349	HQ270473	Gymnodinium sp.	99.213
	OTU416	MK626523	Dissodinium pseudolunula	96.85
	OTU32	MG493227	Gyrodinium helveticum	99.475
	OTU867	KR362900	Gymnodinium limneticum	98.95
	OTU299	JQ639766	Woloszynskia sp.	97.9
	OTU1021	MG238507	Peridinium wisconsinense	98.688
	OTU218	AY829527	Gymnodinium sp.	100
	OTU294	MG255426	Parvodinium mixtum	99.213
	OTU38	KY980394	Heterocapsa rotundata	98.163
	OTU421	EF052682	Baldinia anauniensis	95.276
	OTU177	MH976698	Prorocentrum cordatum	86.35
	OTU190	KY980290	Heterocapsa rotundata	90.104
	OTU382	MH976698	Prorocentrum cordatum	85.714
	OTU389	KX514031	Perkinsus olseni	98.276
	OTU120	KY980260	Heterocapsa rotundata	89.791
	OTU324	HM853770	Triposolenia bicornis	87.855
	OTU97	MH976698	Prorocentrum cordatum	84.656
Ochrophyta/Eustigmatophyceaen algae	OTU63	KY054987	Nannochloropsis oculata	98.158
	OTU134	DQ977727	Nannochloropsis sp.	100
	OTU222	EF044311	Pseudotetraedriella kamillae	95.349
	OTU300	KF757243	Eustigmatophyceae sp.	91.753
Haptophytes	OTU223	HF678450	Diacronema vlkianum	97.12
	OTU29	MK092727	Pavlovales sp.	99.475
	OTU345	AJ515246	Diacronema vlkianum	99.738
	OTU351	HQ877913	Pavlova viridis	99.213
	OTU87	MK092742	Isochrysidales sp.	100
	OTU166	MH206612	Chrysochromulina parva	99.475
Ochrophyta/Synurophyceaen algae	OTU230	KM817869	Mallomonas elongata	100
	OTU1104	EF185316	Chrysosp.	89.373
	OTU1186	EF185316	Chrysosp.	89.637
	OTU306	JX946338	Mallomonas mangofera var. foveata	91.645
	OTU377	HF549066	Synura mammillosa	90.601
	OTU450	HF549059	Chrysosp.	89.119
	OTU214	KM590563	Synura echinulata	88.542
	OTU261	HF549063	Tessellaria lapponica	94.545
